# Supplementary material for: Long-Range Allosteric Communication Modulated by Active Site Mn(II) Coordination Drives Catalysis in Xanthobacter autotrophicus Acetone Carboxylase
Source: Int J Mol Sci. 2025 Jun 20;26(13):5945. doi: 10.3390/ijms26135945 (PMC12250083; doi:10.3390/ijms26135945)
Supplement: Supplementary file 1 [file ijms-26-05945-s001.zip]

Archive with 1 entries (1 files):
- ijms-3689187-supplementary.pdf
